# Supplementary material for: Characterization of the Avian Mitochondrial-Derived Peptide MOTS-c and Its Potential Role as a Metabolic Regulator
Source: Animals (Basel). 2025 Jul 29;15(15):2230. doi: 10.3390/ani15152230 (PMC12345487; doi:10.3390/ani15152230)
Supplement: Supplementary file 1 [file animals-15-02230-s001.zip]

Archive with 3 entries (3 files):
- Figures S5-S8.pdf
- Tables S1-S5.xlsx
- Figures S1-S4.pdf
