# Supplementary material for: Characterization of the Avian Mitochondrial-Derived Peptide MOTS-c and Its Potential Role as a Metabolic Regulator
Source: Animals (Basel). 2025 Jul 29;15(15):2230. doi: 10.3390/ani15152230 (PMC12345487; doi:10.3390/ani15152230)
Supplement: Supplementary file 1 [file animals-15-02230-s001.zip › Tables S1-S5.xlsx]

## Sheet: Table S1
Table S1. Primers used for RT-qPCR analysis.
Gene name	Primers 5'-3' (forward, reverse)	Base number (bp)	Tm value (℃)	Accession number	Amplication size (bp)
MOTS-c	ATCCACGATTCACCCAACC	19	60	Cloned in this study	201
	TTCTAAGGGCGGGTTTCAC	19
TBP	GCGTTTTGCTGCTGTTATTATGAG	24	60	NM_205103	122
	TCCTTGCTGCCAGTCTGGAC	20
RPL13	TCGTGCTGGCAGAGGATTCA	20	60	NM_204999	108
	GATTTGTTTCTTCGCCTGGGAT	22
FNDC1	GGTATGGAGAGAGCAGCCG	19	60	XM_015284313	253
	GTCCAAGCAACGAGCACAG	19
ANO8	CGGTGAAGGCTGAGTTTGG	19	60	XM_040653731	240
	GGAAGACCTGCTGGATGACG	20
CCN3	GTGGAATGGGCTTTTCTACC	20	60	NM_205268	284
	AGGACAGCGGAACTCAACTT	20
ANXA4	GCAACAATCAAGGGGGTCTC	20	60	XM_025142844	280
	CAGCCCTCCTTAGTTCGTGC	20
MCTP2	GGATGAGACTGTCGTGCTGC	20	60	XM_015292280	290
	TGAAACTCGCCTTGGATGAA	20
WAC	TCACCAGCCAAAGAAATCCT	20	60	XM_015282078	230
	GTGGGACAGGTGAGACAGGA	20

## Sheet: Table S2
Table S2. Summary of sample RNA-seq data quality.
Sample	Raw_reads	Raw_bases	Clean_reads	Clean_bases	Q20 (%)	Q30 (%)	GC_pct (%)
NC_1	46646820	7.04G	45885642	6.89 G	0.9795	0.9505	0.4814
NC_2	47295326	7.14G	46556240	6.96 G	0.9798	0.9492	0.4738
NC_3	39030786	5.89 G	38381784	5.75 G	0.9806	0.9547	0.4801
MOTS-c_1	43315766	6.53G	42630056	6.36 G	0.9822	0.9583	0.4728
MOTS-c_2	44554264	6.73G	43751232	6.54 G	0.979	0.9503	0.482
MOTS-c_3	45784470	6.91 G	44962768	6.73 G	0.9801	0.954	0.4735

## Sheet: Table S3
Table S3. The total reads and mapping results of RNA-seq data.
Sample	Total	Unmapped(%)	Unique_Mapped(%)	Multiple_Mapped(%)	Total_Mapped(%)
NC_1	45224286	3014281 (6.67%)	41112301 (90.91%)	1097704 (2.43%)	42210005 (93.33%)
NC_2	46052880	2807599 (6.10%)	42121753 (91.46%)	1123528 (2.44%)	43245281 (93.90%)
NC_3	37795944	2571238 (6.80%)	34325375 (90.82%)	899331 (2.38%)	35224706 (93.20%)
MOTS-c_1	42158730	2604358 (6.18%)	38585392 (91.52%)	968980 (2.30%)	39554372 (93.82%)
MOTS-c_2	43068462	2985533 (6.93%)	39030831 (90.63%)	1052098 (2.44%)	40082929 (93.07%)
MOTS-c_3	44473742	2912755 (6.55%)	40515389 (91.10%)	1045598 (2.35%)	41560987 (93.45%)

## Sheet: Table S4
Table S4. Detailed information on differentially expressed genes derived from RNA-seq data.
ID	NC_1_count	NC_2_count	NC_3_count	MOTS-c_1_count	MOTS-c_2_count	MOTS-c_3_count	NC_1_tpm	NC_2_tpm	NC_3_tpm	MOTS-c_1_tpm	MOTS-c_2_tpm	MOTS-c_3_tpm	NC_mean	MOTS-c_mean	log2(fc)	P Value	FDR	Symbol	Description
ENSGALG00010029452	5	0	0	11	6	18	0.421	0	0	1.058	0.545	1.758	0.140333	1.12033	2.997	0.0120524	1	ODF3	XP_040543394.1 outer dense fiber protein 3-like isoform X2 [Gallus gallus]
ENSGALG00010007572	0	0	0	2	5	4	0	0	0	0.081	0.238	0.213	0.001	0.177333	7.47032	0.0152002	1	PDZK1	PDZ domain containing 1 [Source:HGNC Symbol;Acc:HGNC:8821]
ENSGALG00010022204	0	0	0	2	7	2	0	0	0	0.149	0.384	0.134	0.001	0.222333	7.79658	0.0185472	1	SLC11A1	NP_990295.1 natural resistance-associated macrophage protein 1 [Gallus gallus]
ENSGALG00010004980	24	41	30	72	43	60	0.503	1.014	0.989	2.237	1.009	1.545	0.835333	1.597	0.93494	0.0188991	1	FNDC1	fibronectin type III domain containing 1 [Source:HGNC Symbol;Acc:HGNC:21184]
ENSGALG00010028601	31	35	33	15	16	20	0.735	1.005	1.307	0.549	0.349	0.489	1.01567	0.462333	-1.13542	0.0197472	1	ANO8	anoctamin 8 [Source:HGNC Symbol;Acc:HGNC:29329]
ENSGALG00010009284	16	12	16	4	6	6	0.837	0.763	1.148	0.273	0.359	0.395	0.916	0.342333	-1.41995	0.0227336	1	CCN3	cellular communication network factor 3 [Source:NCBI gene (formerly Entrezgene);Acc:396204]
MSTRG.4972	31	13	18	10	9	5	2.308	1.152	1.799	0.949	0.75	0.458	1.753	0.719	-1.28576	0.0231553	1	--	-
ENSGALG00010017696	7	8	11	4	2	0	0.264	0.359	0.557	0.192	0.084	0	0.393333	0.092	-2.09605	0.0321631	1	SLC18A1	solute carrier family 18 member A1 [Source:HGNC Symbol;Acc:HGNC:10934]
ENSGALG00010005361	1	0	0	1	7	5	0.149	0	0	0.19	1.098	0.916	0.0496667	0.734667	3.88674	0.0344391	1	--	XP_040510286.1 platelet glycoprotein VI-like isoform X3 [Gallus gallus]
ENSGALG00010018602	11	16	4	24	16	33	0.328	0.577	0.196	0.904	0.528	1.203	0.367	0.878333	1.25899	0.0373449	1	MCTP2	multiple C2 and transmembrane domain containing 2 [Source:HGNC Symbol;Acc:HGNC:25636]
ENSGALG00010018894	26	41	29	63	43	54	0.802	1.505	1.201	2.479	1.485	2.051	1.16933	2.005	0.777916	0.0410991	1	SERTAD4	SERTA domain containing 4 [Source:HGNC Symbol;Acc:HGNC:25236]
ENSGALG00010002147	2	11	9	13	23	19	0.126	0.803	0.745	1.015	1.565	1.406	0.558	1.32867	1.25164	0.0443323	1	Mroh2b	XP_025008363.2 maestro heat-like repeat-containing protein family member 2B isoform X2 [Gallus gallus]
ENSGALG00010029632	1	0	0	5	3	3	0.024	0	0	0.154	0.081	0.089	0.008	0.108	3.75489	0.0443495	1	TMEM132E	transmembrane protein 132E [Source:HGNC Symbol;Acc:HGNC:26991]
ENSGALG00010005337	22	100	0	0	2	0	0.588	3.232	0	0	0.056	0	1.27333	0.0186667	-6.092	0.0458623	1	DCTN1	dynactin subunit 1 [Source:NCBI gene (formerly Entrezgene);Acc:426238]
ENSGALG00010011136	2	5	4	0	1	0	0.068	0.242	0.231	0	0.072	0	0.180333	0.024	-2.90956	0.0462651	1	PCDHB15	XP_040502991.1 protocadherin beta-15-like isoform X2 [Gallus gallus]
ENSGALG00010009697	9	8	6	1	4	1	1.589	1.635	1.344	0.327	0.831	0.291	1.52267	0.483	-1.65651	0.0474984	1	ANXA4	XP_040550268.1 annexin A4-like isoform X2 [Gallus gallus]

## Sheet: Table S5
Table S5. RT-qPCR validation of RNA-seq identified differentially expressed genes.
Symbol	RNA-seq				RT-qPCR
	NC_mean	MOTS-c_mean	log2(fc)	P Value	NC_mean	MOTS-c_mean	log2(fc)	P Value
FNDC1	0.835333	1.597	0.93494	0.0188991	1.04539	2.52613	1.27288	0.07952
ANO8	1.01567	0.462333	-1.13542	0.0197472	1.17648	0.64237	-0.873	0.04367
MCTP2	0.367	0.878333	1.25899	0.0373449	0.90533	1.13272	0.3233	0.031035
CCN3	0.916	0.342333	-1.41995	0.0227336	1.13945	0.82252	-0.50933	0.01576
ANXA4	1.52267	0.483	-1.65651	0.0474984	1.05776	0.90101	-0.23141	0.066949
